# Supplementary material for: The Species-Specific Acquisition and Diversification of a K1-like Family of Killer Toxins in Budding Yeasts of the Saccharomycotina
Source: PLoS Genet. 2021 Feb 4;17(2):e1009341. doi: 10.1371/journal.pgen.1009341 (PMC7888664; doi:10.1371/journal.pgen.1009341)
Supplement: S3 File — (TXT) [file pgen.1009341.s018.txt]

# SignalP-5.0	Organism: Eukarya	Timestamp: 20191219200757
# ID	Prediction	SP(Sec/SPI)	OTHER	CS Position
K1L-Y-63717	SP(Sec/SPI)	0.926466	0.073534	CS pos: 26-27. TSG-AD. Pr: 0.7483
XP_003671029.2	OTHER	0.443955	0.556045	
XP_003669012.1	SP(Sec/SPI)	0.971950	0.028050	CS pos: 19-20. SLA-GM. Pr: 0.5180
XP_003671820.1	SP(Sec/SPI)	0.921407	0.078593	CS pos: 19-20. SLA-DM. Pr: 0.7311
XP_003677251.1	SP(Sec/SPI)	0.979160	0.020840	CS pos: 19-20. VAC-DM. Pr: 0.3908
XP_003674985.1	SP(Sec/SPI)	0.993372	0.006628	CS pos: 22-23. VFA-DP. Pr: 0.9650
XP_003677247.1	SP(Sec/SPI)	0.987789	0.012211	CS pos: 18-19. TLA-SD. Pr: 0.7085
XP_003954584.1	SP(Sec/SPI)	0.936652	0.063348	CS pos: 18-19. ALA-AF. Pr: 0.7073
XP_003956791.1	SP(Sec/SPI)	0.884855	0.115145	CS pos: 18-19. ALA-AF. Pr: 0.6344
XP_003959753.1	SP(Sec/SPI)	0.936631	0.063369	CS pos: 18-19. ALA-AF. Pr: 0.7082
XP_003959210.1	SP(Sec/SPI)	0.943637	0.056363	CS pos: 18-19. ALA-TV. Pr: 0.8278
XP_003956787.1	SP(Sec/SPI)	0.922481	0.077519	CS pos: 18-19. AIA-TV. Pr: 0.4702
XP_003957738.1	OTHER	0.061726	0.938274	
XP_003954583.1	OTHER	0.002396	0.997604	
XP_003686288.1	OTHER	0.004761	0.995239	
XP_003685085.1	OTHER	0.008758	0.991242	
XP_003683531.1	SP(Sec/SPI)	0.985560	0.014440	CS pos: 19-20. ADA-SF. Pr: 0.6521
XP_003687580.1	SP(Sec/SPI)	0.934159	0.065841	CS pos: 14-15. TVA-DD. Pr: 0.7920
XP_003684117.1	SP(Sec/SPI)	0.885094	0.114906	CS pos: 14-15. TIA-DD. Pr: 0.7879
XP_003684118.1	OTHER	0.226094	0.773906	
XP_003684596.1	OTHER	0.000210	0.999790	
XP_003686950.1	OTHER	0.001036	0.998964	
XP_003680807.1	SP(Sec/SPI)	0.992168	0.007832	CS pos: 30-31. ADA-QP. Pr: 0.5894
GAV30688.1	SP(Sec/SPI)	0.941148	0.058852	CS pos: 19-20. VAA-TP. Pr: 0.7754


# TargetP-2.0	Organism: Non-Plant	Timestamp: 20191219200554
# ID	Prediction	OTHER	SP	mTP	CS Position
K1L-Y-63717	SP	0.002570	0.997316	0.000113	CS pos: 26-27. TSG-AD. Pr: 0.8724
XP_003671029.2	SP	0.126445	0.873380	0.000175	CS pos: 16-17. VQA-AF. Pr: 0.7298
XP_003669012.1	SP	0.000868	0.999044	0.000088	CS pos: 19-20. SLA-GM. Pr: 0.4350
XP_003671820.1	SP	0.013604	0.986322	0.000074	CS pos: 19-20. SLA-DM. Pr: 0.7325
XP_003677251.1	SP	0.001018	0.998964	0.000018	CS pos: 18-19. AVA-CD. Pr: 0.5769
XP_003674985.1	SP	0.001053	0.998916	0.000031	CS pos: 22-23. VFA-DP. Pr: 0.9646
XP_003677247.1	SP	0.000455	0.999532	0.000013	CS pos: 18-19. TLA-SD. Pr: 0.8437
XP_003954584.1	SP	0.002218	0.997780	0.000001	CS pos: 18-19. ALA-AF. Pr: 0.8174
XP_003956791.1	SP	0.004674	0.995322	0.000004	CS pos: 18-19. ALA-AF. Pr: 0.8221
XP_003959753.1	SP	0.002186	0.997813	0.000002	CS pos: 18-19. ALA-AF. Pr: 0.8178
XP_003959210.1	SP	0.042905	0.957083	0.000012	CS pos: 18-19. ALA-TV. Pr: 0.9329
XP_003956787.1	SP	0.020515	0.979439	0.000046	CS pos: 18-19. AIA-TV. Pr: 0.6754
XP_003957738.1	OTHER	0.860825	0.138913	0.000263	
XP_003954583.1	OTHER	0.994270	0.002972	0.002758	
XP_003686288.1	OTHER	0.944011	0.049366	0.006623	
XP_003685085.1	OTHER	0.892759	0.107147	0.000094	
XP_003683531.1	SP	0.000222	0.999777	0.000002	CS pos: 19-20. ADA-SF. Pr: 0.7520
XP_003687580.1	SP	0.101535	0.898463	0.000002	CS pos: 14-15. TVA-DD. Pr: 0.9357
XP_003684117.1	SP	0.117272	0.882726	0.000001	CS pos: 14-15. TIA-DD. Pr: 0.9526
XP_003684118.1	OTHER	0.608548	0.390839	0.000612	
XP_003684596.1	OTHER	0.999582	0.000174	0.000244	
XP_003686950.1	OTHER	0.997067	0.001426	0.001507	
XP_003680807.1	SP	0.002460	0.997521	0.000019	CS pos: 24-25. SAS-RP. Pr: 0.4677
GAV30688.1	SP	0.005387	0.994559	0.000054	CS pos: 19-20. VAA-TP. Pr: 0.8092
